# Supplementary material for: Combined BRCA2 and MAGEC3 Expression Predict Outcome in Advanced Ovarian Cancers
Source: Cancers (Basel). 2022 Sep 28;14(19):4724. doi: 10.3390/cancers14194724 (PMC9562635; doi:10.3390/cancers14194724)
Supplement: Supplementary file 1 [file cancers-14-04724-s001.zip]

Archive with 1 entries (1 files):
- cancers-1898083-supplementary.pdf
